# Supplementary material for: Circulating tumor DNA as a dynamic biomarker of response to palbociclib and fulvestrant in metastatic breast cancer patients
Source: Breast Cancer Res. 2021 Mar 6;23:31. doi: 10.1186/s13058-021-01411-0 (PMC7937332; doi:10.1186/s13058-021-01411-0)
Supplement: Supplementary file 2 — Additional file 2: Supplementary Table 2. Characteristics and ctDNA levels during treatment follow-up of patients carrying mutations. [file 13058_2021_1411_MOESM2_ESM.xlsx]

## Sheet: SupTable2
Supplementary Table 2: Characteristics and ctDNA levels during treatment follow-up of patients carrying mutations
			Clinical characteristics☨						D0				D15					D30					Progr.
P.#	Mutation found in tumor tissue or baseline plasma	MAF	Age	MBC diag.	Metastasis sites	# lines prior palbociclib- fulvestrant	palbociclib-fulvestrant response	PFS months	ctDNA copies/mL	wtDNA copies/mL	cfcDNA copies/mL	MAF	ctDNA copies/mL	D15/D0 ctDNA ratio	wtDNA copies/mL	cfcDNA copies/mL	MAF	ctDNA copies/mL	D30/D0 ctDNA ratio	wtDNA copies/mL	cfcDNA copies/mL	MAF	ctDNA copies/mL	wtDNA copies/mL	Total cfcDNA copies/mL	MAF
1	PIK3CA E545K	0.08	71	2011-10-01	bones	4	STABLE	24*	273.333	7700	7973.33	0.0342809	11.6667	0.0426829	4133.33	4145	0.00281464	0	0	4700	4700	0	NA	NA	NA	NA
2	PIK3CA H1047L	0.22	78	2011-01-01	lymph nodes, lungs	3	PARTIAL	22*	6.33333	3000	3006.33	0.00210666	3.66667	0.578947	2900	2903.67	0.00126277	0	0	1667	1667	0	NA	NA	NA	NA
3	TP53 R175H	0.038	65	fev-2014	lymph nodes, lungs, skin	3	STABLE	13	66.67	4173.33	4240	0.015724	46.6667	0.699965	3220	3266.67	0.0142857	60	0.899955	2640	2700	0.0222222	NA	NA	NA	NA
4	PIK3CA E545K	NA	72	2013-10-01	bones, liver	3	PARTIAL	10	1570	6766.67	8336.67	0.188325	86.6667	0.0552017	9666.67	9753.33	0.00888585	30	0.0191083	3866.67	3896.67	0.00769889	400	12900	13300	0.0300752
5	PIK3CA H1047R / E542K	33% / 31%	67	2006-09-01	bones, skin	5	PARTIAL	9	35	4016.67	4051.67	0.00863842	0	0	1976.67	1976.67	0	0	0	3216.67	3216.67	0	13	12400	12413	0.00104729
6	PIK3CA H1047R	NA	72	2013-06-01	lungs	2	PARTIAL	7	19.0909	927.273	946.364	0.0201729	0	0	700.909	700.909	0	0	0	2045.45	2045.45	0	12.6667	1500	1512.67	0.00837373
7	PIK3CA H1047R	0.4	74	2011-11-01	bones, pleura, lungs, liver, lymph nodes	2	STABLE	9*	30.3333	8050	8080.33	0.00375397	0	0	1866.67	1866.67	0	0	0	2644.44	2644.44	0	NA	NA	NA	NA
8	AKT E17K	0.15	72	2014-04-01	pleura, bones, lungs	1	PARTIAL	23	763.636	52363.6	53127.3	0.0143737	68.1818	0.0892857	10227.3	10295.5	0.00662252	0	0	11972.7	11972.7	0	46.6667	5200	5246.67	0.00889454
9	AKT E17K	NA	79	2013-10-01	bones	2	PARTIAL	12	381.818	42818.2	43200	0.00883838	327.273	0.857143	23454.5	23781.8	0.0137615	46.3636	0.121429	33000	33046.4	0.00140299	500	3833.33	4333.33	0.115385
10	PIK3CA H1047R	0.1	80	2015-04-01	bones, liver	3	PROGRESSION	3	3433.33	8933.33	12366.7	0.277628	NA	NA	NA	NA	NA	253.333	0.0737864	4933.33	5186.67	0.0488432	310	3733.33	4043.33	0.0766694
11	PIK3CA H1047R	0.08	64	2017-06-01	bones, liver	1	PROGRESSION	3	113.333	5600	5713.33	0.0198366	NA	NA	NA	NA	NA	36.6667	0.323529	2900	2936.67	0.0124858	113.333	7533.33	7646.67	0.0148213
12	PIK3CA H1047R / E545K	NA	70	2012-04-01	bones, liver	5	PROGRESSION	3	1016.67	9366.67	10383.3	0.0979133	NA	NA	NA	NA	NA	1800	1.77049	9883.33	11683.3	0.154066	3416.67	26716.7	30133.3	0.113385
13	PIK3CA H1047R	0.2	67	2010-03-01	bones, liver, skin	8	PROGRESSION	3	613.333	8133.33	8746.67	0.070122	50	0.0815217	4700	4750	0.0105263	NA	NA	NA	NA	NA	410	7133.33	7543.33	0.0543526
14	PIK3CA H1047R	0.4	48	2014-01-01	bones, lymph nodes	5	PROGRESSION	3	2100	13700	15800	0.132911	146.667	0.0698413	3533.33	3680	0.0398551	8366.67	3.98413	9166.67	17533.3	0.477186	NA	NA	NA	NA
15	PIK3CA E545K	NA	63	2016-07-01	bones	2	PROGRESSION	3	136.667	13866.7	14003.3	0.00975958	NA	NA	NA	NA	NA	363.333	2.65854	6600	6963.33	0.0521781	193.333	2866.67	3060	0.0631808
16	PIK3CA E545K	NA	70	2014-08-01	bones, liver, lungs	4	PROGRESSION	3	403.333	16033.3	16436.7	0.0245386	13.6667	0.0338843	1530	1543.67	0.00885338	170	0.421488	10966.7	11136.7	0.0152649	NA	NA	NA	NA
17	PIK3CA E542K	0.5	53	2007-01-01	bones	7	PROGRESSION	3⍭	293.333	3133.33	3426.67	0.0856031	130	0.443182	3100	3230	0.0402477	20.6667	0.0704545	1366.67	1387.33	0.0148967	220	12066.7	12286.7	0.0179056
18	TP53 H179R	0.025	52	2013-10-01	bones, liver, lungs	4	PROGRESSION	3	476.667	6766.67	7243.33	0.0658076	90	0.188811	2333.33	2423.33	0.0371389	90	0.188811	5250	5340	0.0168539	82.5	14475	14557.5	0.00566718
19	PIK3CA H1047R	NA	60	2001-01-01	bones, liver	8	PROGRESSION	3	30	3533.33	3563.33	0.00841908	20	0.666667	3100	3120	0.00641026	40	1.33333	2633.33	2673.33	0.0149626	233.333	7266.67	7500	0.0311111
20	PIK3CA E545K	0.1	54	2013-11-01	bones, liver, lymph nodes	5	PROGRESSION	3⍭	4036.36	7636.36	11672.7	0.345794	2618.18	0.648649	19636.4	22254.5	0.117647	NA	NA	NA	NA	NA	32.7273	4445.45	4478.18	0.00730816
21	PIK3CA E542K / AKT E17K	26% / 15%	58	2015-03-01	bones	3	PROGRESSION	3⍭	2100	30000	32100	0.0654206	518.182	0.246753	16363.6	16881.8	0.0306947	4390.91	2.09091	45272.7	49663.6	0.088413	10227.3	36818.2	47045.5	0.217391
22	PIK3CA H1047R	0.26	64	2002-12-01	pleura, lymph nodes, ovaries, skin, peritoneum	6	PROGRESSION	6	0	50	1666.67	0	0	NA	230	7666.67	0	0	NA	50	1666.67	0	0	120	4000	0
23	PIK3CA H1047R	0.15	68	2013-09-01	bones	3	COMPLETE	18	0	28	933.333	0	0	NA	191	6366.67	0	0	NA	52	1733.33	0	0	132	4400	0
24	PIK3CA H1047R	0.02	76	2015-12-01	bones, liver	2	STABLE	7⍭	0	135	4500	0	0	NA	102	3400	0	0	NA	83	2766.67	0	0	43	1433.33	0
25	PIK3CA E542K	0.26	78	2013-11-01	skin	3	STABLE	16	0	163	5433.33	0	0	NA	165	5500	0	0	NA	85	2833.33	0	0	66	2200	0
MAF : mutant allele frequency, MBC diag : time of metastatic breast cancer diagnosis, PFS : progression-free survival, ctDNA : circulating tumor DNA, wtDNA : wild type DNA, cfcDNA : cell free circulating DNA, *: patients remaining under treatment at the time of analysis, ⍭: patients dead at the time of analysis
☨data collected at the time of analysis, performed in Oct 2018

## Sheet: Feuil1 (2)
Supplementary Table 2: Characteristics and ctDNA levels during treatment follow-up of patients carrying mutations
			Clinical characteristics☨						D0				D15					D30					Progr.
P.#	Mutation found in tumor tissue or baseline plasma	MAF	Age	MBC diag.	Metastasis sites	# lines prior palbociclib- fulvestrant	palbociclib-fulvestrant response	PFS months	ctDNA copies/mL	wtDNA copies/mL	cfcDNA copies/mL	MAF	ctDNA copies/mL	D15/D0 ctDNA ratio	wtDNA copies/mL	cfcDNA copies/mL	MAF	ctDNA copies/mL	D30/D0 ctDNA ratio	wtDNA copies/mL	cfcDNA copies/mL	MAF	ctDNA copies/mL	wtDNA copies/mL	Total cfcDNA copies/mL	MAF
1	PIK3CA E545K	0.08	71	2011-10-01	bones	4	STABLE	24	273.333	7700	7973.33	0.0342809	11.6667	0.0426829	4133.33	4145	0.00281464	0	0	4700	4700	0	NA	NA	NA	NA
2	PIK3CA H1047L	0.22	78	2011-01-01	lymph nodes, lungs	3	PARTIAL	22	6.33333	3000	3006.33	0.00210666	3.66667	0.578947	2900	2903.67	0.00126277	0	0	1667	1667	0	NA	NA	NA	NA
3	TP53 R175H	0.038	65	fev-2014	lymph nodes, lungs, skin	3	STABLE	13	66.67	4173.33	4240	0.015724	46.6667	0.699965	3220	3266.67	0.0142857	60	0.899955	2640	2700	0.0222222	NA	NA	NA	NA
4	PIK3CA E545K	NA	72	2013-10-01	bones, liver	3	PARTIAL	10	1570	6766.67	8336.67	0.188325	86.6667	0.0552017	9666.67	9753.33	0.00888585	30	0.0191083	3866.67	3896.67	0.00769889	400	12900	13300	0.0300752
5	PIK3CA H1047R / E542K	33% / 31%	67	2006-09-01	bones, skin	5	PARTIAL	9	35	4016.67	4051.67	0.00863842	0	0	1976.67	1976.67	0	0	0	3216.67	3216.67	0	13	12400	12413	0.00104729
6	PIK3CA H1047R	NA	72	2013-06-01	lungs	2	PARTIAL	7	19.0909	927.273	946.364	0.0201729	0	0	700.909	700.909	0	0	0	2045.45	2045.45	0	12.6667	1500	1512.67	0.00837373
7	PIK3CA H1047R	0.4	74	2011-11-01	bones, pleura, lungs, liver, lymph nodes	2	STABLE	9	30.3333	8050	8080.33	0.00375397	0	0	1866.67	1866.67	0	0	0	2644.44	2644.44	0	NA	NA	NA	NA
8	AKT E17K	0.15	72	2014-04-01	pleura, bones, lungs	1	PARTIAL	23	763.636	52363.6	53127.3	0.0143737	68.1818	0.0892857	10227.3	10295.5	0.00662252	0	0	11972.7	11972.7	0	46.6667	5200	5246.67	0.00889454
9	AKT E17K	NA	79	2013-10-01	bones	2	PARTIAL	12	381.818	42818.2	43200	0.00883838	327.273	0.857143	23454.5	23781.8	0.0137615	46.3636	0.121429	33000	33046.4	0.00140299	500	3833.33	4333.33	0.115385
10	PIK3CA H1047R	0.1	80	2015-04-01	bones, liver	3	PROGRESSION	3	3433.33	8933.33	12366.7	0.277628	NA	NA	NA	NA	NA	253.333	0.0737864	4933.33	5186.67	0.0488432	310	3733.33	4043.33	0.0766694
11	PIK3CA H1047R	0.08	64	2017-06-01	bones, liver	1	PROGRESSION	3	113.333	5600	5713.33	0.0198366	NA	NA	NA	NA	NA	36.6667	0.323529	2900	2936.67	0.0124858	113.333	7533.33	7646.67	0.0148213
12	PIK3CA H1047R / E545K	NA	70	2012-04-01	bones, liver	5	PROGRESSION	3	1016.67	9366.67	10383.3	0.0979133	NA	NA	NA	NA	NA	1800	1.77049	9883.33	11683.3	0.154066	3416.67	26716.7	30133.3	0.113385
13	PIK3CA H1047R	0.2	67	2010-03-01	bones, liver, skin	8	PROGRESSION	3	613.333	8133.33	8746.67	0.070122	50	0.0815217	4700	4750	0.0105263	NA	NA	NA	NA	NA	410	7133.33	7543.33	0.0543526
14	PIK3CA H1047R	0.4	48	2014-01-01	bones, lymph nodes	5	PROGRESSION	3	2100	13700	15800	0.132911	146.667	0.0698413	3533.33	3680	0.0398551	8366.67	3.98413	9166.67	17533.3	0.477186	NA	NA	NA	NA
15	PIK3CA E545K	NA	63	2016-07-01	bones	2	PROGRESSION	3	136.667	13866.7	14003.3	0.00975958	NA	NA	NA	NA	NA	363.333	2.65854	6600	6963.33	0.0521781	193.333	2866.67	3060	0.0631808
16	PIK3CA E545K	NA	70	2014-08-01	bones, liver, lungs	4	PROGRESSION	3	403.333	16033.3	16436.7	0.0245386	13.6667	0.0338843	1530	1543.67	0.00885338	170	0.421488	10966.7	11136.7	0.0152649	NA	NA	NA	NA
17	PIK3CA E542K	0.5	53	2007-01-01	bones	7	PROGRESSION	3⍭	293.333	3133.33	3426.67	0.0856031	130	0.443182	3100	3230	0.0402477	20.6667	0.0704545	1366.67	1387.33	0.0148967	220	12066.7	12286.7	0.0179056
18	TP53 H179R	0.025	52	2013-10-01	bones, liver, lungs	4	PROGRESSION	3	476.667	6766.67	7243.33	0.0658076	90	0.188811	2333.33	2423.33	0.0371389	90	0.188811	5250	5340	0.0168539	82.5	14475	14557.5	0.00566718
19	PIK3CA H1047R	NA	60	2001-01-01	bones, liver	8	PROGRESSION	3	30	3533.33	3563.33	0.00841908	20	0.666667	3100	3120	0.00641026	40	1.33333	2633.33	2673.33	0.0149626	233.333	7266.67	7500	0.0311111
20	PIK3CA E545K	0.1	54	2013-11-01	bones, liver, lymph nodes	5	PROGRESSION	3⍭	4036.36	7636.36	11672.7	0.345794	2618.18	0.648649	19636.4	22254.5	0.117647	NA	NA	NA	NA	NA	32.7273	4445.45	4478.18	0.00730816
21	PIK3CA E542K / AKT E17K	26% / 15%	58	2015-03-01	bones	3	PROGRESSION	3⍭	2100	30000	32100	0.0654206	518.182	0.246753	16363.6	16881.8	0.0306947	4390.91	2.09091	45272.7	49663.6	0.088413	10227.3	36818.2	47045.5	0.217391
22	PIK3CA H1047R	0.26	64	2002-12-01	pleura, lymph nodes, ovaries, skin, peritoneum	6	PROGRESSION	6	0	50	1666.67	0	0	NA	230	7666.67	0	0	NA	50	1666.67	0	0	120	4000	0
23	PIK3CA H1047R	0.15	68	2013-09-01	bones	3	COMPLETE	18	0	28	933.333	0	0	NA	191	6366.67	0	0	NA	52	1733.33	0	0	132	4400	0
24	PIK3CA H1047R	0.02	76	2015-12-01	bones, liver	2	STABLE	7⍭	0	135	4500	0	0	NA	102	3400	0	0	NA	83	2766.67	0	0	43	1433.33	0
25	PIK3CA E542K	0.26	78	2013-11-01	skin	3	STABLE	16	0	163	5433.33	0	0	NA	165	5500	0	0	NA	85	2833.33	0	0	66	2200	0
MAF : mutant allele frequency, MBC diag : time of metastatic breast cancer diagnosis, PFS : progression-free survival, ctDNA : circulating tumor DNA, wtDNA : wild type DNA, cfcDNA : cell free circulating DNA, *: patients remaining under treatment at the time of analysis, ⍭: patients dead at the time of analysis
☨data collected at the time of analysis, performed in Oct 2018
